# Supplementary material for: De novo missense variants of UNC13A are implicated in epileptic encephalopathies and neurodevelopmental disorders
Source: Genes Dis. 2024 May 6;12(2):101315. doi: 10.1016/j.gendis.2024.101315 (PMC11615879; doi:10.1016/j.gendis.2024.101315)
Supplement: Multimedia component 2 [file mmc2.zip]

Archive with 6 entries (6 files):
- GENDIS-D-23-01536R2 video/Supplementary Video1-siNC.mp4
- GENDIS-D-23-01536R2 video/Supplementary Video2-siUNC13A.mp4
- GENDIS-D-23-01536R2 video/Supplementary Video3-UNC13A-WT.mp4
- GENDIS-D-23-01536R2 video/Supplementary Video4-UNC13A-M631K.mp4
- GENDIS-D-23-01536R2 video/Supplementary Video5-UNC13A-F649L.mp4
- GENDIS-D-23-01536R2 video/Supplementary Video6-UNC13A-P814L.mp4
